# Supplementary material for: Efficacy, Safety and Patient-Reported Outcomes with Preservative-Free (PF) Tafluprost or PF-Dorzolamide/Timolol Compared with Preserved Latanoprost: A Prospective Multicenter Study in Korean Glaucoma Patients with Ocular Surface Disease
Source: Pharmaceuticals (Basel). 2022 Feb 7;15(2):201. doi: 10.3390/ph15020201 (PMC8874539; doi:10.3390/ph15020201)
Supplement: Supplementary file 1 [file pharmaceuticals-15-00201-s001.zip]

Archive with 1 entries (1 files):
- pharmaceuticals-1539739-supplementary.pdf
